# Supplementary material for: Changes in the Gut Microbiota after the Use of Herbal Medicines in Overweight and Obese Individuals: A Systematic Review
Source: Nutrients. 2023 May 5;15(9):2203. doi: 10.3390/nu15092203 (PMC10181072; doi:10.3390/nu15092203)
Supplement: Supplementary file 1 [file nutrients-15-02203-s001.zip]

Archive with 1 entries (1 files):
- nutrients-2307888-supplementary.pdf
